# Supplementary material for: Species-Specific and Pollution-Induced Changes in Gene Expression and Metabolome of Closely Related Noccaea Species Under Natural Conditions
Source: Plants (Basel). 2024 Nov 9;13(22):3149. doi: 10.3390/plants13223149 (PMC11597696; doi:10.3390/plants13223149)
Supplement: Supplementary file 1 [file plants-13-03149-s001.zip]

Archive with 1 entries (1 files):
- plants-3285125-supplementary.pdf
